# Supplementary material for: Similar DNA methylation levels in specific imprinting control regions in children conceived with and without assisted reproductive technology: a cross-sectional study
Source: BMC Pediatr. 2012 Mar 20;12:33. doi: 10.1186/1471-2431-12-33 (PMC3323893; doi:10.1186/1471-2431-12-33)
Supplement: Additional file 2 — Intraclass correlation coefficients for individual CpG sites. Description: Table of the intraclass correlation coefficients for the reliability analysis for the individual CpG sites. [file 1471-2431-12-33-S2.XLS]

## Sheet: Sheet1
Intraclass correlation coefficients by individual CpG sites
CpG site	H19CTCF3		IGF2R		KvDMR
	ICC		ICC		ICC
	Blood	Buccal	Blood	Buccal	Blooda	Buccal
Average	0.79	0.79	0.89	0.81	0.84	0.89
Site 1	0.81	0.63	0.89	0.59	0.66	0.76
Site 2	0.74	0.73	0.9	0.8	0.41	0.86
Site 3	0.75	0.68	0.6	0.81	0.83	0.88
Site 4	0.86	0.76	0.88	0.47	0.77	0.87
Site 5	0.71	0.7	0.86	0.59	0.5	0.87
Site 6	0.85	0.81	0.91	0.76	0.8	0.79
Site 7	0.39	0.56	0.87	0.99	0.79	0.86
Site 8	0.72	0.76	0.51	0.44
Site 9	0.81	0.77	0.65	0.97
Site 10	0.76	0.61
a With a linear transformation of one of the amplifications
