# Supplementary material for: Similar DNA methylation levels in specific imprinting control regions in children conceived with and without assisted reproductive technology: a cross-sectional study
Source: BMC Pediatr. 2012 Mar 20;12:33. doi: 10.1186/1471-2431-12-33 (PMC3323893; doi:10.1186/1471-2431-12-33)
Supplement: Additional file 1 — Detailed summary of the literature on DNA methylation in children after ART. Two tables are included providing qualitative (hypomethylation or hypermethyation) and quantitative methylation differences between children conceived through ART and those conceived spontaneously. One table presents the data for studies examining blood or buccal cells and the other presents the same data for extra-embryonic tissues. [file 1471-2431-12-33-S1.XLS]

## Sheet: Sheet1
Region/outcome	Gomes	Kanber	Katari	Kobayashi	Chen	Tierling	Turan	Zechner	Li	Shi	Wong	Zheng	Oliver	Current
														Study
KvDMR
Hyper/Hypo	ART: 3/18 hypo SC: 0/30 hypo	ART: 1/19 hyper both ART and SC cases with <40% methylation		ART: 4/78 hypo, 1/78 hyper				ART: 1/39 outliers SC: 2/28 outliers	ART: 3/58 hypo SC: 1/60 hypo			Normal methylation patterns	IVF: 1/61 hypo SC: 4/68 hypo, 2/68 hyper
Quantitative	ART: 13.4 (11.20-16.37) SC: 41.5 (28.52-43.92)		NS			CB: IVF: 0.52±0.03, ICSI: 0.51±0.04, SC: 0.51±0.05 ACT: IVF: 0.52±0.04, ICSI: 0.52±0.04, SC: 0.51±0.05		CVS: ART: 49%, SC: 53%	Cord blood: ART: 45.58%, SC: 49.10%				IVF: 45.90±0.71 SC: 46.00±0.73	ART: 47.61 SC: 47.53
H19/IGF2 ICR
Hyper/Hypo		No abnormal patterns observed		ART: 6/78 hypo				ART: 0/40 outliers SC: 0/26 outliers		ART: 3/58 hypo, SC: 0/30 hypo	ART: 1/77 hypo, SC: 0/12 hypo		IVF: 1/61 hyper SC: 3/67 hyper
Quantitative			NS			CB: IVF: 0.41±0.03, ICSI: 0.42±0.03, SC: 0.41±0.03 ACT: IVF: 0.43±0.05, ICSI: 0.43±0.04, SC: 0.44±0.04	CB: ART: 0.062±0.0135, SC: 0.042±0.0041 PLC*: IVF: 0.102±0.0111, SC: 0.08±0.0091	CVS: ART: 50%, SC: 55%	Cord blood: ART: 45.68%, SC: 42.88%	Cord blood: ART: 46.7 ± 8.2%, SC: 48.5 ± 8.7%	IVF-AGA: 45.52 ± 4.86% IVF-SGA: 47.25 ± 5.77% ICSI-AGA: 45.64 ± 6.06% ICSI-SGA: 42.73 ± 4.39% SC-AGA: 44.68 ± 4.18% SC-SGA: 44.63 ± 3.60%		IVF: 51.29 SC: 51.51	CTCF3: ART: 42.16 SC: 41.70 CTCF6: ART: 38.07 SC: 35.15
IGF DMR0
Hyper/Hypo													IVF: 1/60 hyper SC: 2/63 hyper, 1/63 hypo
Quantitative			NS										IVF: 35.70 SC: 36.51	ART: 50.04 SC: 48.32
IGF2R
Hyper/Hypo
Quantitative			NS				CB: ART: 0.1896±0.0305, SC: 0.1401±0.0085 PLC: IVF: 0.6199±0.0656, SC: 0.6263±0.0640							ART: 69.22 SC: 72.59
* p<0.05 for mean comparison

## Sheet: Blood buccal
		KvDMR		H19/IGF2 ICR		IGF DMR0		IGF2R	PEG1/MEST		PEG3		MEG3/GTL2		SNRPN
Study		Hyper/Hypo	Quantitative	Hyper/Hypo	Quantitative	Hyper/Hypo	Quantitative	Quantitative	Hyper/Hypo	Quantitative	Hyper/Hypo	Quantitative	Hyper/Hypo	Quantitative	Hyper/Hypo	Quantitative
Gomes		ART: 3/18 hypo SC: 0/30 hypo	ART: 13.4 SC: 41.5
Kanber		ART: 1/19 hyper both ART and SC cases with <40%		No abnormal patterns observed
Katari			Not selected		Not selected		Not selected	Not selected
Tierling			IVF: 0.52 ICSI: 0.51 SC: 0.51		IVF: 0.41 ICSI: 0.42 SC: 0.41
Turan					ART: 0.062 SC: 0.042			ART: 0.1896 SC: 0.1401
Li		ART: 3/58 hypo SC: 1/60 hypo	Cord blood: ART: 45.58%, SC: 49.10%		ART: 45.68%, SC: 42.88%
Shi				ART: 3/58 hypo, SC: 0/30 hypo	ART: 46.7% SC: 48.5%
Zheng		Normal methylation patterns
Oliver		IVF: 1/61 hypo SC: 4/68 hypo, 2/68 hyper	IVF: 45.90 SC: 46.00	IVF: 1/61 hyper SC: 3/67 hyper	IVF: 51.29 SC: 51.51	IVF: 1/60 hyper SC: 2/63 hyper, 1/63 hypo	IVF: 35.70 SC: 36.51
Current study			ART: 47.61 SC: 47.53		CTCF3: ART: 42.16 SC: 41.70 CTCF6: ART: 38.07 SC: 35.15		ART: 50.04 SC: 48.32	ART: 69.22 SC: 72.59

## Sheet: extra emb
		KvDMR		H19/IGF2 ICR		IGF DMR0		IGF2R	PEG1/MEST		PEG3		MEG3/GTL2		SNRPN
Study		Hyper/Hypo	Quantitative	Hyper/Hypo	Quantitative	Hyper/Hypo	Quantitative	Quantitative	Hyper/Hypo	Quantitative	Hyper/Hypo	Quantitative	Hyper/Hypo	Quantitative	Hyper/Hypo	Quantitative
Katari			NS		NS		NS	NS						NS		NS
Kobayashi		ART: 4/78 hypo, 1/78 hyper		ART: 6/78 hypo
Tierling			IVF: 0.52 ICSI: 0.52 SC: 0.51		IVF: 0.43 ICSI: 0.43 SC: 0.44
Turan*					IVF: 0.102 SC: 0.08			IVF: 0.6199 SC: 0.6263
Zechner		ART: 1/39 outliers SC: 2/28 outliers	CVS: ART: 49%, SC: 53%	ART: 0/40 outliers SC: 0/26 outliers	CVS: ART: 50%, SC: 55%
Wong				ART: 1/77 hypo, SC: 0/12 hypo	IVF-AGA: 45.52 IVF-SGA: 47.25 ICSI-AGA: 45.64 ICSI-SGA: 42.73 SC-AGA: 44.68 SC-SGA: 44.63
*m/p ratio

## Sheet: Blood or buccal cells
			Blood/Buccal cells
			KvDMR		H19/IGF2 ICR		IGF DMR0		IGF2R	PEG1/MEST		PEG3		MEG3/GTL2		SNRPN
Study	Sample	Methylation measurement	Hyper/Hypo	Quantitative	Hyper/Hypo	Quantitative	Hyper/Hypo	Quantitative	Quantitative	Hyper/Hypo	Quantitative	Hyper/Hypo	Quantitative	Hyper/Hypo	Quantitative	Hyper/Hypo	Quantitative
Current study	Peripheral blood, buccal cells	Methylation % (mean ± SD)		Blood ART: 47.61 ± 3.13 SC: 47.53 ± 3.86 Buccal ART: 53.46 ± 9.18 SC: 52.60 ± 7.71		Blood CTCF3: ART: 42.16 ± 2.54 SC: 41.70 ± 3.44 Blood CTCF6: ART: 38.07 ± 4.89 SC: 35.15 ± 5.96 Buccal CTCF3: ART: 42.94 ± 5.85 SC: 43.09 ± 7.82 Buccal CTCF6: ART: 38.37 ± 8.73 SC: 37.48 ± 7.15		Blood ART: 50.04 ± 4.05 SC: 48.32 ± 3.52 Buccal ART: 36.52 ± 5.44 SC: 35.03 ± 4.17	Blood ART: 69.26 ± 7.09 SC: 72.13 ± 10.48 Buccal ART: 79.45 ± 4.72 SC: 81.35 ± 6.71
Gomes, et al. [24]	Peripheral blood/ cord blood	Hypo/hyper: abnormal pattern, Methylation % (mean ± SEM),	ART: 3/18 hypo SC: 0/30 hypo	ART: 13.79 ± 0.60 SC: 36.22 ± 3.64
Kanber, et al. [25]	Buccal smears	Hypo/hyper: <0.4, >0.6 and not observed in any control children	ART: 1/19 hyper		No abnormal patterns					ART: 1/19 hyper		No abnormal patterns		No abnormal patterns
Katari, et al. [26]	Cord blood	Methylation % from genome wide array only genes with statistically significant differences selected (mean ± SEM) by CpG coordinate		Not selected		Not selected			Not selected		CpG 129,913,220 ART: 0.053 ± 0.004 SC: 0.069 ± 0.007a CpG 129,913,685 ART: 0.024 ± 0.002 SC:0.027 ± 0.002a		CpG 62,043,777 ART: 0.626 ± 0.008 SC: 0.606 ± 0.005a CpG 62,043,326 ART: 0.590 ± 0.012 SC: 0.559 ± 0.010a CpG 62,043,394 ART: 0.566 ± 0.006 SC: 0.582 ± 0.005 CpG 62,042,028 ART: 0.648 ± 0.007 SC: 0.641 ± 0.004a CpG 62,042,125 ART: 0.552 ± 0.008 SC: 0.524 ± 0.005a		Not selected		Not selected
Li, et al. [28]	Cord blood	Hypo/hyper: outside the range of 30-70%, Methylation % (median)	ART: 3/58 hypo SC: 1/60 hypo	ART: 45.58 SC: 49.10	ART: 0/58 hypo SC: 1/60 hypo	ART: 45.68 SC: 42.88				ART: 0/58 hypo SC: 0/60 hypo	IVF: 51.14 SC: 50.67
Manning, et al. [29]	Peripheral blood	Hypo/hyper: abnormal pattern														All normal patterns
Oliver, et al. [38]	Peripheral blood	Hypo/hyper: outside of "normal" range, Methylation % (mean ± SEM)	IVF: 1/61 hypo SC: 4/68 hypo, 2/68 hyper	IVF: 45.90 ± 0.71 SC: 46.00 ± 0.73	IVF: 1/61 hyper SC: 3/67 hyper	IVF: 51.29 ± 0.55 SC: 51.51 ± 0.71	IVF: 1/60 hyper SC: 2/63 hyper, 1/63 hypo	IVF: 35.70 ± 0.57 SC: 36.51 ± 0.70								IVF: 10/62 hyper, 1/62 hypo SC: 3/68 hyper, 1/68 hypo	IVF: 52.35 ± 0.77 SC: 51.29 ± 0.65
Palermo, et al.[30]	Peripheral blood	Hypo/hyper: abnormal pattern														All normal patterns
Shi, et al. [31]	Cord blood	Hypo/hyper: abnormal pattern, Methylation % (mean ± SD)			ART: 3/58 hypo, SC: 0/30 hypo	ART: 46.7 ± 8.2 SC: 48.5 ± 8.7
Tierling, et al. [32]	Cord blood	Methylation index (mean ± sd)		IVF: 0.52 ± 0.03 ICSI: 0.51 ± 0.04 SC: 0.51 ± 0.05		IVF: 0.41 ± 0.03 ICSI: 0.42 ± 0.03 SC: 0.41 ± 0.03					IVF: 0.41 ± 0.03 ICSI: 0.38 ± 0.03 SC: 0.38 ± 0.03a				IVF: 0.52 ± 0.04 ICSI: 0.51 ± 0.02 SC: 0.53 ± 0.02		IVF: 0.42 ± 0.03 ICSI: 0.42 ± 0.03 SC: 0.42 ± 0.02
Turan, et al. [33]	Cord blood	Ratio of maternal and paternal allele methylation (M/P or P/M) (mean ± variance)				M/P ratio ART: 0.0617 ± 0.0135 SC: 0.0416 ± 0.0041			P/M ratio ART: 0.1896 ± 0.0305 SC: 0.1401 ± 0.0085
Zheng, et al. [36]	Cord blood	Hypo/hyper: abnormal pattern	All normal patterns							All normal patterns				All normal patterns		All normal patterns
Abbreviations: Assisted reproductive technology (ART), in-vitro fertilization (IVF), intracytoplasmic sperm injection (ICSI), spontaneous conception (SC), appropriate for gestational age (AGA), small for gestational age (SGA), spontaneous abortion (SA), induced abortion (IA), standard deviation (SD), standard error of the mean (SEM)
a Statistically significant difference at <0.05 level

## Sheet: Extraembryonic tissue
			Extra-embryonic tissue
			KvDMR		H19/IGF2 ICR		IGF DMR0		IGF2R	PEG1/MEST		PEG3		MEG3/GTL2		SNRPN
Study	Sample	Methylation measurement	Hyper/Hypo	Quantitative	Hyper/Hypo	Quantitative	Hyper/Hypo	Quantitative	Quantitative	Hyper/Hypo	Quantitative	Hyper/Hypo	Quantitative	Hyper/Hypo	Quantitative	Hyper/Hypo	Quantitative
Katari, et al. [26]	Cord blood	Methylation % from genome wide array only genes with statistically significant differences selected (mean ± SEM) by CpG coordinate		Not selected		Not selected			Not selected		CpG 129,918,711 ART: 0.828 ± 0.004 SC: 0.818 ± 0.004a CpG 129,918,927 ART: 0.717 ± 0.004 SC: 0.699 ± 0.005a CpG 129,919,947 ART: 0.904 ± 0.001 SC: 0.907 ± 0.001a		CpG 62,043,326 ART: 0.645 ± 0.007 SC: 0.629 ± 0.007a CpG 62,042,028 ART: 0.709 ± 0.006 SC: 0.694 ± 0.006a CpG 62,042,125 ART: 0.629 ± 0.005 SC: 0.617 ± 0.007a CpG 62,041,010 ART: 0.642 ± 0.005 SC: 0.667 ± 0.005a CpG 62,040,838 ART: 0.364 ± 0.010 SC: 0.399 ± 0.016a		Not selected		Not selected
Kobayashi, et al. [27]	Trophoblastic villi	Hypo/hyper: over 2 SD away from control group mean	ART: 4/78 hypo		ART: 6/78 hypo					ART: 1/78 hypo		ART: 1/78 hypo		ART: 2/78 hypo		ART: 0/78 hypo
Tierling, et al. [32]	Amnion/ chorion tissue	Methylation index (mean ± sd)		IVF: 0.52 ± 0.04 ICSI: 0.52 ± 0.04 SC: 0.51 ± 0.05		IVF: 0.43 ± 0.05 ICSI: 0.43 ± 0.04 SC: 0.44 ± 0.04					IVF: 0.39 ± 0.05 ICSI: 0.36 ± 0.05 SC: 0.37 ± 0.04				IVF: 0.48 ± 0.05 ICSI: 0.48 ± 0.04 SC: 0.48 ± 0.04		IVF: 0.43 ± 0.04 ICSI: 0.43 ± 0.03 SC: 0.43 ± 0.03
Turan, et al. [33]	Cord, placenta	Ratio of maternal and paternal allele methylation (M/P or P/M) (mean ± variance)				M/P ratio Corda ART: 0.0993 ± 0.0083 SC: 0.0550 ± 0.0023 Placentaa ART: 0.1017 ± 0.0111 SC: 0.0801 ± 0.0091			P/M ratio Cord ART: 0.1803 ± 0.0257 SC: 0.1866 ± 0.0210 Placenta ART: 0.6199 ± 0.0656 SC: 0.6263 ± 0.0640
Zechner, et al. [35]	Chorionic villus samples	Hypo/hyper: Outside the range of the box plots Methylation % (median)	ART: 1/39 outliers SC: 2/28 outliers	ART: 49 SC: 53	ART: 0/40 outliers SC: 0/26 outliers	ART: 50 SC: 55				ART: 1/38 outliers SC: 1/22 outliers	ART: 46 SC: 45	ART: 1/41 outliers SC: 5/29 outliers	ART: 46 SC: 47	ART: 0/41 outliers SC: 0/28 outliers	ART: 38 SC: 36	ART: 0/37 outliers SC: 1/29 outliers	ART: 42 SC: 43
Wong, et al. [34]	Chorionic villus samples	Hypomethylation: mean value below 31.5%, Methylation % (mean ± SD)			ART: 1/77 hypo, SC: 0/12 hypo	IVF-AGA: 45.52 ± 4.86 IVF-SGA: 47.25 ± 5.77 ICSI-AGA: 45.64 ± 6.06 ICSI-SGA: 42.73 ± 4.39 SC-AGA: 44.68 ± 4.18 SC-SGA: 44.63 ± 3.60
Zheng, et al. [37]	Chorionic villus samples	Hypo/hyper: abnormal pattern, Methylation % (mean ± SD)								All normal patterns	IVF: 62.2 ± 8.3 ICSI: 60.1 ± 9.5 SA-SC: 64.3 ± 9.8 IA-SC: 58.3 ± 6.1
Abbreviations: Assisted reproductive technology (ART), in-vitro fertilization (IVF), intracytoplasmic sperm injection (ICSI), spontaneous conception (SC), appropriate for gestational age (AGA), small for gestational age (SGA), spontaneous abortion (SA), induced abortion (IA), standard deviation (SD), standard error of the mean (SEM)
a Statistically significant difference at <0.05 level
